# Supplementary material for: DNA Methylation Regulates a Set of Long Non-Coding RNAs Compromising Hepatic Identity during Hepatocarcinogenesis
Source: Cancers (Basel). 2022 Apr 19;14(9):2048. doi: 10.3390/cancers14092048 (PMC9102946; doi:10.3390/cancers14092048)
Supplement: Supplementary file 1 [file cancers-14-02048-s001.zip]

Archive with 1 entries (1 files):
- cancers-1679988-supplementary.pdf
